# Supplementary material for: The CogLearn Toolkit for Unity: Validating a virtual reality paradigm for human avoidance learning
Source: Behav Res Methods. 2025 Apr 29;57(6):160. doi: 10.3758/s13428-025-02630-5 (PMC12041112; doi:10.3758/s13428-025-02630-5)
Supplement: Supplementary file 1 — Supplementary file1 (XLSX 35 KB) [file 13428_2025_2630_MOESM1_ESM.xlsx]

## Sheet: Table S2.1
Table 2.1. Repeated-measures ANOVA for all dependent variables in all experimental phases in experiment 1
Phase	DV	df1	df2	F	p
1	Mean distance to CS location	1	22	1.86	0.187 (ns)
1	Maximum distance to CS location	1	22	1.68	0.208 (ns)
1	Minimum distance to CS location	1	22	2.03	0.168 (ns)
1	Overall distance travelled	1	22	1.33	0.262 (ns)
1	Maximum speed	1	22	0.57	0.459 (ns)
1	Head direction relative to CS	1	22	2.83	0.107 (ns)
2	Mean distance to CS location	1	22	8.02	0.010 (**)
2	Maximum distance to CS location	1	22	5.99	0.023 (*)
2	Minimum distance to CS location	1	22	4.35	0.049 (*)
2	Overall distance travelled	1	22	5.78	0.025 (*)
2	Maximum speed	1	22	3.12	0.091 (ns)
2	Head direction relative to CS	1	22	1.46	0.240 (ns)
3	Mean distance to CS location	1	22	1.05	0.317 (ns)
3	Maximum distance to CS location	1	22	5.43	0.029 (*)
3	Minimum distance to CS location	1	22	0.41	0.529 (ns)
3	Overall distance travelled	1	22	0.1	0.752 (ns)
3	Maximum speed	1	22	1.42	0.246 (ns)
3	Head direction relative to CS	1	22	0.03	0.868 (ns)
4	Mean distance to CS location	1	22	0.45	0.509 (ns)
4	Maximum distance to CS location	1	22	3.38	0.079 (ns)
4	Minimum distance to CS location	1	22	0.43	0.521 (ns)
4	Overall distance travelled	1	22	0.26	0.615 (ns)
4	Maximum speed	1	22	4.91	0.037 (*)
4	Head direction relative to CS	1	22	0.06	0.804 (ns)
5	Mean distance to CS location	1	21	0	0.956 (ns)
5	Maximum distance to CS location	1	21	0.92	0.350 (ns)
5	Minimum distance to CS location	1	21	0	0.982 (ns)
5	Overall distance travelled	1	21	1.07	0.312 (ns)
5	Maximum speed	1	21	3.02	0.097 (ns)
5	Head direction relative to CS	1	21	0.64	0.432 (ns)

## Sheet: Table S2.2
Table 2.2. Repeated-measures ANOVA for all dependent variables in all experimental phases in experiment 2
Phase	DV	df1	df2	F	p
1	Mean distance to CS location	1	23	0.53	0.473 (ns)
1	Maximum distance to CS location	1	23	2.62	0.119 (ns)
1	Minimum distance to CS location	1	23	0.54	0.469 (ns)
1	Overall distance travelled	1	23	0.55	0.468 (ns)
1	Maximum speed	1	23	0.05	0.825 (ns)
1	Head direction relative to CS	1	23	0.01	0.931 (ns)
2	Mean distance to CS location	1	23	14.25	< .001 (***)
2	Maximum distance to CS location	1	23	19.81	< .001 (***)
2	Minimum distance to CS location	1	23	1.05	0.317 (ns)
2	Overall distance travelled	1	23	11.99	0.002 (**)
2	Maximum speed	1	23	9.37	0.006 (**)
2	Head direction relative to CS	1	23	2.68	0.115 (ns)
3	Mean distance to CS location	1	23	2.39	0.135 (ns)
3	Maximum distance to CS location	1	23	2.95	0.099 (ns)
3	Minimum distance to CS location	1	23	1.53	0.229 (ns)
3	Overall distance travelled	1	23	0.67	0.422 (ns)
3	Maximum speed	1	23	0	0.965 (ns)
3	Head direction relative to CS	1	23	4.63	0.042 (*)
4	Mean distance to CS location	1	23	1.8	0.193 (ns)
4	Maximum distance to CS location	1	23	1.72	0.203 (ns)
4	Minimum distance to CS location	1	23	1.77	0.196 (ns)
4	Overall distance travelled	1	23	1.37	0.255 (ns)
4	Maximum speed	1	23	0.77	0.389 (ns)
4	Head direction relative to CS	1	23	0.1	0.761 (ns)
5	Mean distance to CS location	1	23	2.03	0.167 (ns)
5	Maximum distance to CS location	1	23	1.7	0.205 (ns)
5	Minimum distance to CS location	1	23	9.04	0.006 (**)
5	Overall distance travelled	1	23	0	0.980 (ns)
5	Maximum speed	1	23	1.57	0.222 (ns)
5	Head direction relative to CS	1	23	1.85	0.187 (ns)

## Sheet: Table S2.3
Table 2.3. Repeated-measures ANOVA for all dependent variables in all experimental phases in experiment 3
Phase	DV	df1	df2	F	p
1	Mean distance to CS location	1	31	3.62	0.066 (ns)
1	Maximum distance to CS location	1	31	2.79	0.105 (ns)
1	Minimum distance to CS location	1	31	0.27	0.610 (ns)
1	Overall distance travelled	1	31	2.03	0.164 (ns)
1	Maximum speed	1	31	2.6	0.117 (ns)
1	Head direction relative to CS	1	31	0.07	0.799 (ns)
2	Mean distance to CS location	1	31	1.4	0.246 (ns)
2	Maximum distance to CS location	1	31	0.31	0.579 (ns)
2	Minimum distance to CS location	1	31	2.01	0.167 (ns)
2	Overall distance travelled	1	31	0.04	0.841 (ns)
2	Maximum speed	1	31	3.1	0.088 (ns)
2	Head direction relative to CS	1	31	0.82	0.371 (ns)
3	Mean distance to CS location	1	31	0.85	0.363 (ns)
3	Maximum distance to CS location	1	31	0.05	0.828 (ns)
3	Minimum distance to CS location	1	31	1.65	0.208 (ns)
3	Overall distance travelled	1	31	4.76	0.037 (*)
3	Maximum speed	1	31	2.93	0.097 (ns)
3	Head direction relative to CS	1	31	5.67	0.024 (*)
4	Mean distance to CS location	1	31	0.1	0.756 (ns)
4	Maximum distance to CS location	1	31	0.17	0.682 (ns)
4	Minimum distance to CS location	1	31	0.52	0.476 (ns)
4	Overall distance travelled	1	31	2.64	0.114 (ns)
4	Maximum speed	1	31	0	0.989 (ns)
4	Head direction relative to CS	1	31	2.86	0.101 (ns)

## Sheet: Table S2.4
Table 2.4. Repeated-measures ANOVA for all dependent variables in all experimental phases in experiment 4
Phase	DV	df1	df2	F	p
1	Mean distance to CS location	1	29	0.08	0.774 (ns)
1	Maximum distance to CS location	1	29	1.19	0.285 (ns)
1	Minimum distance to CS location	1	29	0.01	0.905 (ns)
1	Overall distance travelled	1	29	2.23	0.146 (ns)
1	Maximum speed	1	29	1.1	0.304 (ns)
1	Head direction relative to CS	1	29	0.87	0.359 (ns)
2	Mean distance to CS location	1	28	14.65	< .001 (***)
2	Maximum distance to CS location	1	28	14.72	< .001 (***)
2	Minimum distance to CS location	1	28	5.32	0.029 (*)
2	Overall distance travelled	1	28	13.73	< .001 (***)
2	Maximum speed	1	28	10.39	0.003 (**)
2	Head direction relative to CS	1	28	5.37	0.028 (*)
3	Mean distance to CS location	1	28	0.76	0.391 (ns)
3	Maximum distance to CS location	1	28	0.55	0.466 (ns)
3	Minimum distance to CS location	1	28	0	0.962 (ns)
3	Overall distance travelled	1	28	3.43	0.075 (ns)
3	Maximum speed	1	28	4.14	0.051 (ns)
3	Head direction relative to CS	1	28	0.68	0.415 (ns)
4	Mean distance to CS location	1	28	3.55	0.070 (ns)
4	Maximum distance to CS location	1	28	0	0.982 (ns)
4	Minimum distance to CS location	1	28	10.11	0.004 (**)
4	Overall distance travelled	1	28	6.14	0.020 (*)
4	Maximum speed	1	28	4.2	0.050 (*)
4	Head direction relative to CS	1	28	0.94	0.341 (ns)
5	Mean distance to CS location	1	29	3.97	0.056 (ns)
5	Maximum distance to CS location	1	29	0.76	0.392 (ns)
5	Minimum distance to CS location	1	29	3.87	0.059 (ns)
5	Overall distance travelled	1	29	0.68	0.417 (ns)
5	Maximum speed	1	29	1.16	0.291 (ns)
5	Head direction relative to CS	1	29	0.73	0.399 (ns)
6	Mean distance to CS location	1	28	4.8	0.037 (*)
6	Maximum distance to CS location	1	28	5.81	0.023 (*)
6	Minimum distance to CS location	1	28	0	0.949 (ns)
6	Overall distance travelled	1	28	4.13	0.052 (ns)
6	Maximum speed	1	28	2.67	0.114 (ns)
6	Head direction relative to CS	1	28	1.56	0.222 (ns)

## Sheet: Table S2.5
Table 2.5. Repeated-measures ANOVA for all dependent variables in all experimental phases in experiment 5
Phase	DV	df1	df2	F	p
1	Mean distance to CS location	1	30	21.55	< .001 (***)
1	Maximum distance to CS location	1	30	22.37	< .001 (***)
1	Minimum distance to CS location	1	30	1.46	0.237 (ns)
1	Overall distance travelled	1	30	15.74	< .001 (***)
1	Maximum speed	1	30	24.31	< .001 (***)
1	Head direction relative to CS	1	30	6.2	0.019 (*)
2	Mean distance to CS location	1	29	3.95	0.056 (ns)
2	Maximum distance to CS location	1	29	0.45	0.507 (ns)
2	Minimum distance to CS location	1	29	5.36	0.028 (*)
2	Overall distance travelled	1	29	0.48	0.495 (ns)
2	Maximum speed	1	29	1.16	0.290 (ns)
2	Head direction relative to CS	1	29	8.81	0.006 (**)
3	Mean distance to CS location	1	28	2.39	0.133 (ns)
3	Maximum distance to CS location	1	28	0.28	0.599 (ns)
3	Minimum distance to CS location	1	28	5.89	0.022 (*)
3	Overall distance travelled	1	28	2.87	0.101 (ns)
3	Maximum speed	1	28	0.41	0.529 (ns)
3	Head direction relative to CS	1	28	0.03	0.864 (ns)
4	Mean distance to CS location	1	30	3.78	0.061 (ns)
4	Maximum distance to CS location	1	30	3.58	0.068 (ns)
4	Minimum distance to CS location	1	30	0.21	0.652 (ns)
4	Overall distance travelled	1	30	1.72	0.199 (ns)
4	Maximum speed	1	30	1.26	0.271 (ns)
4	Head direction relative to CS	1	30	0	0.946 (ns)
5	Mean distance to CS location	1	28	6.17	0.019 (*)
5	Maximum distance to CS location	1	28	4.5	0.043 (*)
5	Minimum distance to CS location	1	28	3.61	0.068 (ns)
5	Overall distance travelled	1	28	0.77	0.388 (ns)
5	Maximum speed	1	28	0.29	0.593 (ns)
5	Head direction relative to CS	1	28	2.36	0.136 (ns)
6	Mean distance to CS location	1	29	1.8	0.190 (ns)
6	Maximum distance to CS location	1	29	1.04	0.317 (ns)
6	Minimum distance to CS location	1	29	1.13	0.297 (ns)
6	Overall distance travelled	1	29	0.54	0.469 (ns)
6	Maximum speed	1	29	0.38	0.543 (ns)
6	Head direction relative to CS	1	29	0.09	0.767 (ns)

## Sheet: Table S3.1
Table S3.1. Repeated-measures ANOVA results of the phase comparisons for all dependent variables in experiment 1
Comparison	DV	Effects	df1	df2	F	p
Avoidance vs. Extinction	Mean distance to CS location	CS	1	22	8.89	0.007 (**)
Avoidance vs. Extinction	Mean distance to CS location	Phase	1	22	1.35	0.257 (ns)
Avoidance vs. Extinction	Mean distance to CS location	trial_num	3.7	81.32	3.38	0.015 (*)
Avoidance vs. Extinction	Mean distance to CS location	CS:phase	1	22	5.72	0.026 (*)
Avoidance vs. Extinction	Maximum distance to CS location	CS	1	22	6.86	0.016 (*)
Avoidance vs. Extinction	Maximum distance to CS location	Phase	1	22	26.61	< .001 (***)
Avoidance vs. Extinction	Maximum distance to CS location	trial_num	4.43	97.47	3.52	0.008 (**)
Avoidance vs. Extinction	Maximum distance to CS location	CS:phase	1	22	5.05	0.035 (*)
Avoidance vs. Extinction	Minimum distance to CS location	CS	1	22	4.42	0.047 (*)
Avoidance vs. Extinction	Minimum distance to CS location	Phase	1	22	68.68	< .001 (***)
Avoidance vs. Extinction	Minimum distance to CS location	trial_num	2.75	60.6	2.79	0.052 (ns)
Avoidance vs. Extinction	Minimum distance to CS location	CS:phase	1	22	1.06	0.314 (ns)
Avoidance vs. Extinction	Overall distance travelled	CS	1	22	6.24	0.020 (*)
Avoidance vs. Extinction	Overall distance travelled	Phase	1	22	23.3	< .001 (***)
Avoidance vs. Extinction	Overall distance travelled	trial_num	4.19	92.28	1.21	0.310 (ns)
Avoidance vs. Extinction	Overall distance travelled	CS:phase	1	22	5.16	0.033 (*)
Avoidance vs. Extinction	Maximum speed	CS	1	22	1.15	0.296 (ns)
Avoidance vs. Extinction	Maximum speed	Phase	1	22	121	< .001 (***)
Avoidance vs. Extinction	Maximum speed	trial_num	3.58	78.85	0.71	0.574 (ns)
Avoidance vs. Extinction	Maximum speed	CS:phase	1	22	4.96	0.036 (*)
Avoidance vs. Extinction	Head direction relative to CS	CS	1	22	1.72	0.203 (ns)
Avoidance vs. Extinction	Head direction relative to CS	Phase	1	22	20.09	< .001 (***)
Avoidance vs. Extinction	Head direction relative to CS	trial_num	4.59	100.93	1.49	0.205 (ns)
Avoidance vs. Extinction	Head direction relative to CS	CS:phase	1	22	1.19	0.286 (ns)
Transfer task 1 vs. 2	Mean distance to CS location	CS	1	21	1.25	0.276 (ns)
Transfer task 1 vs. 2	Mean distance to CS location	Phase	1	21	2.44	0.133 (ns)
Transfer task 1 vs. 2	Mean distance to CS location	trial_num	1	21	2.28	0.146 (ns)
Transfer task 1 vs. 2	Mean distance to CS location	CS:phase	1	21	0.84	0.371 (ns)
Transfer task 1 vs. 2	Maximum distance to CS location	CS	1	21	8.74	0.008 (**)
Transfer task 1 vs. 2	Maximum distance to CS location	Phase	1	21	12.18	0.002 (**)
Transfer task 1 vs. 2	Maximum distance to CS location	trial_num	1	21	2.36	0.140 (ns)
Transfer task 1 vs. 2	Maximum distance to CS location	CS:phase	1	21	1.41	0.248 (ns)
Transfer task 1 vs. 2	Minimum distance to CS location	CS	1	21	0.44	0.515 (ns)
Transfer task 1 vs. 2	Minimum distance to CS location	Phase	1	21	1.75	0.200 (ns)
Transfer task 1 vs. 2	Minimum distance to CS location	trial_num	1	21	0.07	0.796 (ns)
Transfer task 1 vs. 2	Minimum distance to CS location	CS:phase	1	21	0.34	0.564 (ns)
Transfer task 1 vs. 2	Overall distance travelled	CS	1	21	0.11	0.742 (ns)
Transfer task 1 vs. 2	Overall distance travelled	Phase	1	21	0.04	0.853 (ns)
Transfer task 1 vs. 2	Overall distance travelled	trial_num	1	21	5.73	0.026 (*)
Transfer task 1 vs. 2	Overall distance travelled	CS:phase	1	21	0.59	0.449 (ns)
Transfer task 1 vs. 2	Maximum speed	CS	1	21	0.01	0.937 (ns)
Transfer task 1 vs. 2	Maximum speed	Phase	1	21	3.64	0.070 (ns)
Transfer task 1 vs. 2	Maximum speed	trial_num	1	21	6.55	0.018 (*)
Transfer task 1 vs. 2	Maximum speed	CS:phase	1	21	4	0.058 (ns)
Transfer task 1 vs. 2	Head direction relative to CS	CS	1	21	0.76	0.392 (ns)
Transfer task 1 vs. 2	Head direction relative to CS	Phase	1	21	0.05	0.829 (ns)
Transfer task 1 vs. 2	Head direction relative to CS	trial_num	1	21	0	0.979 (ns)
Transfer task 1 vs. 2	Head direction relative to CS	CS:phase	1	21	0.13	0.717 (ns)

## Sheet: Table S3.2
			Table S3.2. Repeated-measures ANOVA results of the phase comparisons for all dependent variables in experiment 2
			Comparison	DV	Effects	df1	df2	F	p
			Avoidance vs. Extinction	Mean distance to CS location	CS	1	23	9.87	0.005 (**)
			Avoidance vs. Extinction	Mean distance to CS location	Phase	1	23	3.32	0.081 (ns)
			Avoidance vs. Extinction	Mean distance to CS location	trial_num	2.38	54.8	2.14	0.119 (ns)
			Avoidance vs. Extinction	Mean distance to CS location	CS:phase	1	23	3.96	0.059 (ns)
			Avoidance vs. Extinction	Maximum distance to CS location	CS	1	23	20.99	< .001 (***)
			Avoidance vs. Extinction	Maximum distance to CS location	Phase	1	23	22.12	< .001 (***)
			Avoidance vs. Extinction	Maximum distance to CS location	trial_num	3.92	90.22	3.81	0.007 (**)
			Avoidance vs. Extinction	Maximum distance to CS location	CS:phase	1	23	15.08	< .001 (***)
			Avoidance vs. Extinction	Minimum distance to CS location	CS	1	23	2.33	0.141 (ns)
			Avoidance vs. Extinction	Minimum distance to CS location	Phase	1	23	31.61	< .001 (***)
			Avoidance vs. Extinction	Minimum distance to CS location	trial_num	2.29	52.56	1.6	0.209 (ns)
			Avoidance vs. Extinction	Minimum distance to CS location	CS:phase	1	23	1.15	0.296 (ns)
			Avoidance vs. Extinction	Overall distance travelled	CS	1	23	10.85	0.003 (**)
			Avoidance vs. Extinction	Overall distance travelled	Phase	1	23	17.05	< .001 (***)
			Avoidance vs. Extinction	Overall distance travelled	trial_num	3.89	89.44	3.47	0.012 (*)
			Avoidance vs. Extinction	Overall distance travelled	CS:phase	1	23	9.59	0.005 (**)
			Avoidance vs. Extinction	Maximum speed	CS	1	23	10.19	0.004 (**)
			Avoidance vs. Extinction	Maximum speed	Phase	1	23	59.32	< .001 (***)
			Avoidance vs. Extinction	Maximum speed	trial_num	4.7	108.02	1.54	0.186 (ns)
			Avoidance vs. Extinction	Maximum speed	CS:phase	1	23	7.88	0.010 (*)
			Avoidance vs. Extinction	Head direction relative to CS	CS	1	23	2.26	0.147 (ns)
			Avoidance vs. Extinction	Head direction relative to CS	Phase	1	23	21.87	< .001 (***)
			Avoidance vs. Extinction	Head direction relative to CS	trial_num	3.78	86.88	0.61	0.645 (ns)
			Avoidance vs. Extinction	Head direction relative to CS	CS:phase	1	23	2.83	0.106 (ns)
			Transfer task 1 vs. 2	Mean distance to CS location	CS	1	23	2.59	0.121 (ns)
			Transfer task 1 vs. 2	Mean distance to CS location	Phase	1	23	7.13	0.014 (*)
			Transfer task 1 vs. 2	Mean distance to CS location	trial_num	1	23	1.06	0.314 (ns)
			Transfer task 1 vs. 2	Mean distance to CS location	CS:phase	1	23	1.33	0.261 (ns)
			Transfer task 1 vs. 2	Maximum distance to CS location	CS	1	23	3.32	0.082 (ns)
			Transfer task 1 vs. 2	Maximum distance to CS location	Phase	1	23	19.2	< .001 (***)
			Transfer task 1 vs. 2	Maximum distance to CS location	trial_num	1	23	0.89	0.355 (ns)
			Transfer task 1 vs. 2	Maximum distance to CS location	CS:phase	1	23	1.24	0.278 (ns)
			Transfer task 1 vs. 2	Minimum distance to CS location	CS	1	23	6.99	0.014 (*)
			Transfer task 1 vs. 2	Minimum distance to CS location	Phase	1	23	0.01	0.916 (ns)
			Transfer task 1 vs. 2	Minimum distance to CS location	trial_num	1	23	0.19	0.666 (ns)
			Transfer task 1 vs. 2	Minimum distance to CS location	CS:phase	1	23	1.28	0.269 (ns)
			Transfer task 1 vs. 2	Overall distance travelled	CS	1	23	0.55	0.464 (ns)
			Transfer task 1 vs. 2	Overall distance travelled	Phase	1	23	2.94	0.100 (ns)
			Transfer task 1 vs. 2	Overall distance travelled	trial_num	1	23	0.26	0.613 (ns)
			Transfer task 1 vs. 2	Overall distance travelled	CS:phase	1	23	0.57	0.460 (ns)
			Transfer task 1 vs. 2	Maximum speed	CS	1	23	0.89	0.356 (ns)
			Transfer task 1 vs. 2	Maximum speed	Phase	1	23	0.28	0.601 (ns)
			Transfer task 1 vs. 2	Maximum speed	trial_num	1	23	0.74	0.399 (ns)
			Transfer task 1 vs. 2	Maximum speed	CS:phase	1	23	0.57	0.456 (ns)
			Transfer task 1 vs. 2	Head direction relative to CS	CS	1	23	6.94	0.015 (*)
			Transfer task 1 vs. 2	Head direction relative to CS	Phase	1	23	0	0.985 (ns)
			Transfer task 1 vs. 2	Head direction relative to CS	trial_num	1	23	1.18	0.289 (ns)
			Transfer task 1 vs. 2	Head direction relative to CS	CS:phase	1	23	0.3	0.592 (ns)

## Sheet: Table S3.3
Table S3.3. Repeated-measures ANOVA results of the phase comparisons for all dependent variables in experiment 3
Comparison	DV	Effects	df1	df2	F	p
Avoidance vs. Extinction	Mean distance to CS location	CS	1	31	4.29	0.047 (*)
Avoidance vs. Extinction	Mean distance to CS location	Phase	1	31	2.28	0.141 (ns)
Avoidance vs. Extinction	Mean distance to CS location	trial_num	3.43	106.43	13.56	< .001 (***)
Avoidance vs. Extinction	Mean distance to CS location	CS:phase	1	31	2.16	0.152 (ns)
Avoidance vs. Extinction	Maximum distance to CS location	CS	1	31	2.75	0.107 (ns)
Avoidance vs. Extinction	Maximum distance to CS location	Phase	1	31	79.58	< .001 (***)
Avoidance vs. Extinction	Maximum distance to CS location	trial_num	3.75	116.38	13.99	< .001 (***)
Avoidance vs. Extinction	Maximum distance to CS location	CS:phase	1	31	2.69	0.111 (ns)
Avoidance vs. Extinction	Minimum distance to CS location	CS	1	31	1.44	0.240 (ns)
Avoidance vs. Extinction	Minimum distance to CS location	Phase	1	31	107.12	< .001 (***)
Avoidance vs. Extinction	Minimum distance to CS location	trial_num	3.09	95.64	1.76	0.159 (ns)
Avoidance vs. Extinction	Minimum distance to CS location	CS:phase	1	31	1.41	0.245 (ns)
Avoidance vs. Extinction	Overall distance travelled	CS	1	31	0.85	0.363 (ns)
Avoidance vs. Extinction	Overall distance travelled	Phase	1	31	57.22	< .001 (***)
Avoidance vs. Extinction	Overall distance travelled	trial_num	3.3	102.23	10.51	< .001 (***)
Avoidance vs. Extinction	Overall distance travelled	CS:phase	1	31	3.55	0.069 (ns)
Avoidance vs. Extinction	Maximum speed	CS	1	31	0.37	0.548 (ns)
Avoidance vs. Extinction	Maximum speed	Phase	1	31	150.11	< .001 (***)
Avoidance vs. Extinction	Maximum speed	trial_num	3.53	109.47	0.33	0.835 (ns)
Avoidance vs. Extinction	Maximum speed	CS:phase	1	31	5.58	0.025 (*)
Avoidance vs. Extinction	Head direction relative to CS	CS	1	31	0.35	0.558 (ns)
Avoidance vs. Extinction	Head direction relative to CS	Phase	1	31	28.24	< .001 (***)
Avoidance vs. Extinction	Head direction relative to CS	trial_num	4.01	124.19	9.29	< .001 (***)
Avoidance vs. Extinction	Head direction relative to CS	CS:phase	1	31	0	0.949 (ns)
Transfer task 1 vs. 2	Mean distance to CS location	CS	1	31	1.01	0.323 (ns)
Transfer task 1 vs. 2	Mean distance to CS location	Phase	1	31	0.34	0.562 (ns)
Transfer task 1 vs. 2	Mean distance to CS location	trial_num	1	31	1.71	0.201 (ns)
Transfer task 1 vs. 2	Mean distance to CS location	CS:phase	1	31	0.44	0.511 (ns)
Transfer task 1 vs. 2	Maximum distance to CS location	CS	1	31	0.01	0.914 (ns)
Transfer task 1 vs. 2	Maximum distance to CS location	Phase	1	31	1.05	0.313 (ns)
Transfer task 1 vs. 2	Maximum distance to CS location	trial_num	1	31	8.95	0.005 (**)
Transfer task 1 vs. 2	Maximum distance to CS location	CS:phase	1	31	0.48	0.493 (ns)
Transfer task 1 vs. 2	Minimum distance to CS location	CS	1	31	1.91	0.176 (ns)
Transfer task 1 vs. 2	Minimum distance to CS location	Phase	1	31	0	0.975 (ns)
Transfer task 1 vs. 2	Minimum distance to CS location	trial_num	1	31	0.28	0.600 (ns)
Transfer task 1 vs. 2	Minimum distance to CS location	CS:phase	1	31	0.11	0.740 (ns)
Transfer task 1 vs. 2	Overall distance travelled	CS	1	31	1.65	0.208 (ns)
Transfer task 1 vs. 2	Overall distance travelled	Phase	1	31	0.18	0.672 (ns)
Transfer task 1 vs. 2	Overall distance travelled	trial_num	1	31	0.79	0.381 (ns)
Transfer task 1 vs. 2	Overall distance travelled	CS:phase	1	31	1.74	0.197 (ns)
Transfer task 1 vs. 2	Maximum speed	CS	1	31	1.2	0.281 (ns)
Transfer task 1 vs. 2	Maximum speed	Phase	1	31	1.77	0.194 (ns)
Transfer task 1 vs. 2	Maximum speed	trial_num	1	31	0.09	0.765 (ns)
Transfer task 1 vs. 2	Maximum speed	CS:phase	1	31	1.51	0.228 (ns)
Transfer task 1 vs. 2	Head direction relative to CS	CS	1	31	3.51	0.071 (ns)
Transfer task 1 vs. 2	Head direction relative to CS	Phase	1	31	0	0.962 (ns)
Transfer task 1 vs. 2	Head direction relative to CS	trial_num	1	31	2.43	0.129 (ns)
Transfer task 1 vs. 2	Head direction relative to CS	CS:phase	1	31	0.04	0.844 (ns)

## Sheet: Table S3.4
Table S3.4. Repeated-measures ANOVA results of the phase comparisons for all dependent variables in experiment 4
Comparison	DV	Effects	df1	df2	F	p
Avoidance vs. Extinction	Mean distance to CS location	CS	1	27	13.76	< .001 (***)
Avoidance vs. Extinction	Mean distance to CS location	Phase	1	27	0.82	0.372 (ns)
Avoidance vs. Extinction	Mean distance to CS location	trial_num	3.49	94.35	0.96	0.426 (ns)
Avoidance vs. Extinction	Mean distance to CS location	CS:phase	1	27	12.73	0.001 (**)
Avoidance vs. Extinction	Maximum distance to CS location	CS	1	27	14.09	< .001 (***)
Avoidance vs. Extinction	Maximum distance to CS location	Phase	1	27	52.96	< .001 (***)
Avoidance vs. Extinction	Maximum distance to CS location	trial_num	3.65	98.57	1.7	0.161 (ns)
Avoidance vs. Extinction	Maximum distance to CS location	CS:phase	1	27	14.19	< .001 (***)
Avoidance vs. Extinction	Minimum distance to CS location	CS	1	27	10.84	0.003 (**)
Avoidance vs. Extinction	Minimum distance to CS location	Phase	1	27	103.18	< .001 (***)
Avoidance vs. Extinction	Minimum distance to CS location	trial_num	3.77	101.81	0.8	0.521 (ns)
Avoidance vs. Extinction	Minimum distance to CS location	CS:phase	1	27	0.79	0.381 (ns)
Avoidance vs. Extinction	Overall distance travelled	CS	1	27	11.66	0.002 (**)
Avoidance vs. Extinction	Overall distance travelled	Phase	1	27	57.66	< .001 (***)
Avoidance vs. Extinction	Overall distance travelled	trial_num	3.73	100.79	1.77	0.145 (ns)
Avoidance vs. Extinction	Overall distance travelled	CS:phase	1	27	15.54	< .001 (***)
Avoidance vs. Extinction	Maximum speed	CS	1	27	10.93	0.003 (**)
Avoidance vs. Extinction	Maximum speed	Phase	1	27	168.96	< .001 (***)
Avoidance vs. Extinction	Maximum speed	trial_num	3.33	89.84	0.7	0.571 (ns)
Avoidance vs. Extinction	Maximum speed	CS:phase	1	27	10.66	0.003 (**)
Avoidance vs. Extinction	Head direction relative to CS	CS	1	27	4.17	0.051 (ns)
Avoidance vs. Extinction	Head direction relative to CS	Phase	1	27	13.07	0.001 (**)
Avoidance vs. Extinction	Head direction relative to CS	trial_num	2.59	69.9	1.24	0.299 (ns)
Avoidance vs. Extinction	Head direction relative to CS	CS:phase	1	27	6	0.021 (*)
Transfer task 1 vs. 2	Mean distance to CS location	CS	1	28	0.11	0.740 (ns)
Transfer task 1 vs. 2	Mean distance to CS location	Phase	1	28	8.66	0.006 (**)
Transfer task 1 vs. 2	Mean distance to CS location	trial_num	1	28	0.22	0.645 (ns)
Transfer task 1 vs. 2	Mean distance to CS location	CS:phase	1	28	2.8	0.106 (ns)
Transfer task 1 vs. 2	Maximum distance to CS location	CS	1	28	0.08	0.775 (ns)
Transfer task 1 vs. 2	Maximum distance to CS location	Phase	1	28	15.22	< .001 (***)
Transfer task 1 vs. 2	Maximum distance to CS location	trial_num	1	28	0.36	0.555 (ns)
Transfer task 1 vs. 2	Maximum distance to CS location	CS:phase	1	28	0.93	0.342 (ns)
Transfer task 1 vs. 2	Minimum distance to CS location	CS	1	28	1.53	0.227 (ns)
Transfer task 1 vs. 2	Minimum distance to CS location	Phase	1	28	3.01	0.094 (ns)
Transfer task 1 vs. 2	Minimum distance to CS location	trial_num	1	28	0.07	0.800 (ns)
Transfer task 1 vs. 2	Minimum distance to CS location	CS:phase	1	28	2.17	0.152 (ns)
Transfer task 1 vs. 2	Overall distance travelled	CS	1	28	1.06	0.311 (ns)
Transfer task 1 vs. 2	Overall distance travelled	Phase	1	28	5.25	0.030 (*)
Transfer task 1 vs. 2	Overall distance travelled	trial_num	1	28	0.02	0.879 (ns)
Transfer task 1 vs. 2	Overall distance travelled	CS:phase	1	28	3.13	0.088 (ns)
Transfer task 1 vs. 2	Maximum speed	CS	1	28	0.94	0.340 (ns)
Transfer task 1 vs. 2	Maximum speed	Phase	1	28	4.05	0.054 (ns)
Transfer task 1 vs. 2	Maximum speed	trial_num	1	28	1.37	0.252 (ns)
Transfer task 1 vs. 2	Maximum speed	CS:phase	1	28	2.71	0.111 (ns)
Transfer task 1 vs. 2	Head direction relative to CS	CS	1	28	0.05	0.824 (ns)
Transfer task 1 vs. 2	Head direction relative to CS	Phase	1	28	0.2	0.658 (ns)
Transfer task 1 vs. 2	Head direction relative to CS	trial_num	1	28	1	0.327 (ns)
Transfer task 1 vs. 2	Head direction relative to CS	CS:phase	1	28	1.18	0.286 (ns)
Extinction vs. Reinstatement	Mean distance to CS location	CS	1	27	5.78	0.023 (*)
Extinction vs. Reinstatement	Mean distance to CS location	Phase	1	27	2.95	0.097 (ns)
Extinction vs. Reinstatement	Mean distance to CS location	trial_num	3.61	97.35	11.71	< .001 (***)
Extinction vs. Reinstatement	Mean distance to CS location	CS:phase	1	27	1.57	0.222 (ns)
Extinction vs. Reinstatement	Maximum distance to CS location	CS	1	27	4.29	0.048 (*)
Extinction vs. Reinstatement	Maximum distance to CS location	Phase	1	27	32.33	< .001 (***)
Extinction vs. Reinstatement	Maximum distance to CS location	trial_num	3.54	95.7	8.09	< .001 (***)
Extinction vs. Reinstatement	Maximum distance to CS location	CS:phase	1	27	5.22	0.030 (*)
Extinction vs. Reinstatement	Minimum distance to CS location	CS	1	27	1.91	0.179 (ns)
Extinction vs. Reinstatement	Minimum distance to CS location	Phase	1	27	99.54	< .001 (***)
Extinction vs. Reinstatement	Minimum distance to CS location	trial_num	4.23	114.09	5	< .001 (***)
Extinction vs. Reinstatement	Minimum distance to CS location	CS:phase	1	27	4.42	0.045 (*)
Extinction vs. Reinstatement	Overall distance travelled	CS	1	27	1.05	0.314 (ns)
Extinction vs. Reinstatement	Overall distance travelled	Phase	1	27	34.39	< .001 (***)
Extinction vs. Reinstatement	Overall distance travelled	trial_num	3.24	87.52	7.45	< .001 (***)
Extinction vs. Reinstatement	Overall distance travelled	CS:phase	1	27	6.65	0.016 (*)
Extinction vs. Reinstatement	Maximum speed	CS	1	27	0.11	0.746 (ns)
Extinction vs. Reinstatement	Maximum speed	Phase	1	27	94.91	< .001 (***)
Extinction vs. Reinstatement	Maximum speed	trial_num	3.2	86.32	11.33	< .001 (***)
Extinction vs. Reinstatement	Maximum speed	CS:phase	1	27	7.91	0.009 (**)
Extinction vs. Reinstatement	Head direction relative to CS	CS	1	27	0.8	0.379 (ns)
Extinction vs. Reinstatement	Head direction relative to CS	Phase	1	27	13.77	< .001 (***)
Extinction vs. Reinstatement	Head direction relative to CS	trial_num	3.45	93.04	1.19	0.319 (ns)
Extinction vs. Reinstatement	Head direction relative to CS	CS:phase	1	27	1.54	0.225 (ns)

## Sheet: Table S3.5
Table S3.5. Repeated-measures ANOVA results of the phase comparisons for all dependent variables in experiment 5
Comparison	DV	Effects	df1	df2	F	p
Avoidance vs. Extinction	Mean distance to CS location	CS	1	28	20.23	< .001 (***)
Avoidance vs. Extinction	Mean distance to CS location	Phase	1	28	7.14	0.012 (*)
Avoidance vs. Extinction	Mean distance to CS location	trial_num	3.38	94.56	21.32	< .001 (***)
Avoidance vs. Extinction	Mean distance to CS location	CS:phase	1	28	14.3	< .001 (***)
Avoidance vs. Extinction	Maximum distance to CS location	CS	1	28	22.19	< .001 (***)
Avoidance vs. Extinction	Maximum distance to CS location	Phase	1	28	210.26	< .001 (***)
Avoidance vs. Extinction	Maximum distance to CS location	trial_num	3.63	101.68	29.73	< .001 (***)
Avoidance vs. Extinction	Maximum distance to CS location	CS:phase	1	28	20.25	< .001 (***)
Avoidance vs. Extinction	Minimum distance to CS location	CS	1	28	6.37	0.018 (*)
Avoidance vs. Extinction	Minimum distance to CS location	Phase	1	28	43.48	< .001 (***)
Avoidance vs. Extinction	Minimum distance to CS location	trial_num	3.03	84.73	1.9	0.135 (ns)
Avoidance vs. Extinction	Minimum distance to CS location	CS:phase	1	28	4.06	0.054 (ns)
Avoidance vs. Extinction	Overall distance travelled	CS	1	28	11.08	0.002 (**)
Avoidance vs. Extinction	Overall distance travelled	Phase	1	28	111.16	< .001 (***)
Avoidance vs. Extinction	Overall distance travelled	trial_num	3.28	91.85	21.68	< .001 (***)
Avoidance vs. Extinction	Overall distance travelled	CS:phase	1	28	16.24	< .001 (***)
Avoidance vs. Extinction	Maximum speed	CS	1	28	20.42	< .001 (***)
Avoidance vs. Extinction	Maximum speed	Phase	1	28	106.31	< .001 (***)
Avoidance vs. Extinction	Maximum speed	trial_num	3.7	103.61	16.51	< .001 (***)
Avoidance vs. Extinction	Maximum speed	CS:phase	1	28	17.46	< .001 (***)
Avoidance vs. Extinction	Head direction relative to CS	CS	1	28	5.08	0.032 (*)
Avoidance vs. Extinction	Head direction relative to CS	Phase	1	28	9.06	0.005 (**)
Avoidance vs. Extinction	Head direction relative to CS	trial_num	3.93	109.95	4.3	0.003 (**)
Avoidance vs. Extinction	Head direction relative to CS	CS:phase	1	28	5.96	0.021 (*)
Transfer task 1 vs. 2	Mean distance to CS location	CS	1	27	5.97	0.021 (*)
Transfer task 1 vs. 2	Mean distance to CS location	Phase	1	27	20.26	< .001 (***)
Transfer task 1 vs. 2	Mean distance to CS location	trial_num	1	27	0.43	0.517 (ns)
Transfer task 1 vs. 2	Mean distance to CS location	CS:phase	1	27	0.84	0.368 (ns)
Transfer task 1 vs. 2	Maximum distance to CS location	CS	1	27	2.62	0.117 (ns)
Transfer task 1 vs. 2	Maximum distance to CS location	Phase	1	27	26.35	< .001 (***)
Transfer task 1 vs. 2	Maximum distance to CS location	trial_num	1	27	3.18	0.086 (ns)
Transfer task 1 vs. 2	Maximum distance to CS location	CS:phase	1	27	0.01	0.914 (ns)
Transfer task 1 vs. 2	Minimum distance to CS location	CS	1	27	7.45	0.011 (*)
Transfer task 1 vs. 2	Minimum distance to CS location	Phase	1	27	2.6	0.119 (ns)
Transfer task 1 vs. 2	Minimum distance to CS location	trial_num	1	27	1.31	0.262 (ns)
Transfer task 1 vs. 2	Minimum distance to CS location	CS:phase	1	27	0.85	0.365 (ns)
Transfer task 1 vs. 2	Overall distance travelled	CS	1	27	0.04	0.848 (ns)
Transfer task 1 vs. 2	Overall distance travelled	Phase	1	27	6.71	0.015 (*)
Transfer task 1 vs. 2	Overall distance travelled	trial_num	1	27	0.82	0.373 (ns)
Transfer task 1 vs. 2	Overall distance travelled	CS:phase	1	27	1.25	0.273 (ns)
Transfer task 1 vs. 2	Maximum speed	CS	1	27	0.03	0.874 (ns)
Transfer task 1 vs. 2	Maximum speed	Phase	1	27	1.14	0.294 (ns)
Transfer task 1 vs. 2	Maximum speed	trial_num	1	27	0.01	0.934 (ns)
Transfer task 1 vs. 2	Maximum speed	CS:phase	1	27	1.19	0.284 (ns)
Transfer task 1 vs. 2	Head direction relative to CS	CS	1	27	10.05	0.004 (**)
Transfer task 1 vs. 2	Head direction relative to CS	Phase	1	27	10.62	0.003 (**)
Transfer task 1 vs. 2	Head direction relative to CS	trial_num	1	27	0.22	0.644 (ns)
Transfer task 1 vs. 2	Head direction relative to CS	CS:phase	1	27	1.68	0.206 (ns)
Extinction vs. Reinstatement	Mean distance to CS location	CS	1	30	3.63	0.066 (ns)
Extinction vs. Reinstatement	Mean distance to CS location	Phase	1	30	6.84	0.014 (*)
Extinction vs. Reinstatement	Mean distance to CS location	trial_num	NA	NA	NA	(ns)
Extinction vs. Reinstatement	Mean distance to CS location	CS:phase	1	30	0.32	0.575 (ns)
Extinction vs. Reinstatement	Maximum distance to CS location	CS	1	30	1.3	0.263 (ns)
Extinction vs. Reinstatement	Maximum distance to CS location	Phase	1	30	25.32	< .001 (***)
Extinction vs. Reinstatement	Maximum distance to CS location	trial_num	NA	NA	NA	(ns)
Extinction vs. Reinstatement	Maximum distance to CS location	CS:phase	1	30	0.88	0.356 (ns)
Extinction vs. Reinstatement	Minimum distance to CS location	CS	1	30	1.23	0.277 (ns)
Extinction vs. Reinstatement	Minimum distance to CS location	Phase	1	30	101.89	< .001 (***)
Extinction vs. Reinstatement	Minimum distance to CS location	trial_num	NA	NA	NA	(ns)
Extinction vs. Reinstatement	Minimum distance to CS location	CS:phase	1	30	6.92	0.013 (*)
Extinction vs. Reinstatement	Overall distance travelled	CS	1	30	1.6	0.215 (ns)
Extinction vs. Reinstatement	Overall distance travelled	Phase	1	30	23.01	< .001 (***)
Extinction vs. Reinstatement	Overall distance travelled	trial_num	NA	NA	NA	(ns)
Extinction vs. Reinstatement	Overall distance travelled	CS:phase	1	30	0.03	0.853 (ns)
Extinction vs. Reinstatement	Maximum speed	CS	1	30	0.08	0.779 (ns)
Extinction vs. Reinstatement	Maximum speed	Phase	1	30	54.01	< .001 (***)
Extinction vs. Reinstatement	Maximum speed	trial_num	NA	NA	NA	(ns)
Extinction vs. Reinstatement	Maximum speed	CS:phase	1	30	0.58	0.451 (ns)
Extinction vs. Reinstatement	Head direction relative to CS	CS	1	30	0.12	0.729 (ns)
Extinction vs. Reinstatement	Head direction relative to CS	Phase	1	30	13.51	< .001 (***)
Extinction vs. Reinstatement	Head direction relative to CS	trial_num	NA	NA	NA	(ns)
Extinction vs. Reinstatement	Head direction relative to CS	CS:phase	1	30	0.06	0.803 (ns)

[truncated: 1 more sheets: Table S3.6]
