# Supplementary material for: The CogLearn Toolkit for Unity: Validating a virtual reality paradigm for human avoidance learning
Source: Behav Res Methods. 2025 Apr 29;57(6):160. doi: 10.3758/s13428-025-02630-5 (PMC12041112; doi:10.3758/s13428-025-02630-5)
Supplement: Supplementary file 2 — Supplementary file2 (XLSX 50 KB) [file 13428_2025_2630_MOESM2_ESM.xlsx]

## Sheet: Table S1.1
Table S1.1. CS condition mean values for all experimental phases in experiment 1
Phase	CS	Mean distance to CS location (m)	Maximum distance to CS location (m)	Minimum distance to CS location (m)	Overall distance travelled (m)	Maximum speed (m/s)	Head direction relative to CS	Initial reaction time to CS location (s)
Pavlovian acquisition	CSp	2.47	2.47	2.46	0.05	0.03	1	NA
Pavlovian acquisition	CSm	2.47	2.48	2.47	0.04	0.03	1	7.92
Avoidance learning	CSp	2.07	2.85	1.13	2.52	0.67	0.48	2.35
Avoidance learning	CSm	1.74	2.36	1.06	2.06	0.61	0.57	2.88
Transfer task	CSp	1.91	2.59	1.34	6.42	1.18	0.53	5.28
Transfer task	CSm	1.84	2.45	1.31	6.5	1.25	0.53	3.52
Instructed extinction	CSp	1.68	3.83	0.43	3.69	1.07	0.94	1.67
Instructed extinction	CSm	1.65	3.79	0.41	3.68	1.1	0.95	1.73
Transfer task	CSp	1.81	2.38	1.27	6.59	1.33	0.52	6.46
Transfer task	CSm	1.81	2.34	1.28	6.39	1.25	0.55	7.51
Note: Head direction is expressed as cosine of the difference from forward direction (i.e., 1 corresponds to forward direction and -1 to backward direction).

## Sheet: Table S1.2
Table S1.2. CS condition mean values for all experimental phases in experiment 2
Phase	CS	Mean distance to CS location (m)	Maximum distance to CS location (m)	Minimum distance to CS location (m)	Overall distance travelled (m)	Maximum speed (m/s)	Head direction relative to CS	Initial reaction time to CS location (s)
Pavlovian acquisition	CSp	1.05	1.05	1.04	0.05	0.03	1	NA
Pavlovian acquisition	CSm	1.05	1.05	1.04	0.04	0.02	1	NA
Avoidance learning	CSp	2.22	3.16	1.05	2.83	0.76	0.5	2.4
Avoidance learning	CSm	1.82	2.46	1.02	2.3	0.65	0.59	2.64
Transfer task	CSp	2.02	2.74	1.31	7.29	1.35	0.53	3.74
Transfer task	CSm	1.84	2.53	1.25	6.99	1.35	0.47	3.96
Instructed extinction	CSp	1.79	3.92	0.58	3.67	1.12	0.95	1.78
Instructed extinction	CSm	1.64	3.86	0.42	3.76	1.13	0.94	1.7
Transfer task	CSp	1.86	2.46	1.34	6.68	1.3	0.52	4.72
Transfer task	CSm	1.78	2.38	1.22	6.68	1.35	0.48	4.74
Note: Head direction is expressed as cosine of the difference from forward direction (i.e., 1 corresponds to forward direction and -1 to backward direction).

## Sheet: Table S1.3
Table S1.3. CS condition mean values for all experimental phases in experiment 3
Phase	CS	Mean distance to CS location (m)	Maximum distance to CS location (m)	Minimum distance to CS location (m)	Overall distance travelled (m)	Maximum speed (m/s)	Head direction relative to CS	Initial reaction time to CS location (s)
Avoidance learning	CSp	1.59	2.48	0.86	2.51	0.7	0.58	3.8
Avoidance learning	CSm	1.45	2.26	0.86	2.33	0.66	0.57	3.98
Transfer task	CSp	1.81	2.44	1.29	6.42	1.25	0.41	4.97
Transfer task	CSm	1.78	2.46	1.25	6.46	1.32	0.38	3.94
Instructed extinction	CSp	1.71	3.85	0.45	3.74	1.07	0.94	1.74
Instructed extinction	CSm	1.68	3.85	0.43	3.8	1.09	0.93	1.76
Transfer task	CSp	1.79	2.42	1.28	6.32	1.33	0.42	4.33
Transfer task	CSm	1.78	2.41	1.26	6.69	1.33	0.38	4.92
Note: Head direction is expressed as cosine of the difference from forward direction (i.e., 1 corresponds to forward direction and -1 to backward direction).

## Sheet: Table S1.4
Table S1.4. CS condition mean values for all experimental phases in experiment 4
Phase	CS	Mean distance to CS location (m)	Maximum distance to CS location (m)	Minimum distance to CS location (m)	Overall distance travelled (m)	Maximum speed (m/s)	Head direction relative to CS	Initial reaction time to CS location (s)
Pavlovian acquisition	CSp	0.97	0.98	0.96	0.07	0.1	1	8.15
Pavlovian acquisition	CSm	0.97	0.98	0.96	0.05	0.03	1	NA
Avoidance learning	CSp	2.02	2.84	1.04	2.5	0.7	0.58	2.85
Avoidance learning	CSm	1.53	2.02	1	1.71	0.51	0.7	3.41
Transfer task	CSp	1.9	2.62	1.26	7.65	1.41	0.48	4.07
Transfer task	CSm	1.84	2.57	1.25	7.15	1.34	0.46	3.88
Instructed extinction	CSp	1.69	3.82	0.46	3.68	1.07	0.9	1.81
Instructed extinction	CSm	1.63	3.82	0.39	3.77	1.1	0.89	1.72
Transfer task	CSp	1.73	2.41	1.16	6.9	1.25	0.43	4.67
Transfer task	CSm	1.79	2.45	1.24	7.07	1.29	0.47	3.46
Reinstatement	CSp	2.06	2.89	1.03	2.67	0.72	0.54	2.35
Reinstatement	CSm	1.82	2.45	1.04	2.32	0.67	0.62	2.59
Note: Head direction is expressed as cosine of the difference from forward direction (i.e., 1 corresponds to forward direction and -1 to backward direction).

## Sheet: Table S1.5
Table S1.5. CS condition mean values for all experimental phases in experiment 5
Phase	CS	Mean distance to CS location (m)	Maximum distance to CS location (m)	Minimum distance to CS location (m)	Overall distance travelled (m)	Maximum speed (m/s)	Head direction relative to CS	Initial reaction time to CS location (s)
Avoidance learning	CSp	1.75	2.37	0.98	2.08	0.64	0.78	3.23
Avoidance learning	CSm	1.36	1.71	0.96	1.5	0.49	0.86	3.82
Transfer task	CSp	1.97	2.6	1.35	6.88	1.29	0.65	4.27
Transfer task	CSm	1.86	2.55	1.24	6.97	1.32	0.57	4.21
Instructed extinction	CSp	1.86	3.92	0.64	3.62	1.09	0.93	1.86
Instructed extinction	CSm	1.79	3.91	0.54	3.7	1.1	0.93	1.85
Extinction recall	CSp	1.81	2.58	1	2.61	0.68	0.59	2.76
Extinction recall	CSm	1.63	2.26	0.98	2.39	0.64	0.59	3.19
Transfer task	CSp	1.81	2.43	1.29	6.43	1.28	0.57	3.57
Transfer task	CSm	1.75	2.35	1.24	6.34	1.26	0.54	3.91
Reinstatement	CSp	2.29	2.98	1.22	2.54	0.71	0.69	2.23
Reinstatement	CSm	2.14	2.79	1.25	2.62	0.68	0.68	2.21
Note: Head direction is expressed as cosine of the difference from forward direction (i.e., 1 corresponds to forward direction and -1 to backward direction).

## Sheet: Table S2.1
Table 2.1. Effect sizes (Cohen's d and Hedge's g) with 95% confidence intervals for all dependent variables in all experimental phases in experiment 1
Phase	DV	Cohend's d	Hedge's g	df1	df2	F	p
Pavlovian acquisition	Mean distance to CS location	-0.28 [-0.7, 0.14]	-0.27 [-0.67, 0.13]	1	342	2.32	0.128 (ns)
Pavlovian acquisition	Maximum distance to CS location	-0.27 [-0.68, 0.15]	-0.26 [-0.66, 0.14]	1	342	1.3	0.255 (ns)
Pavlovian acquisition	Minimum distance to CS location	-0.3 [-0.71, 0.12]	-0.29 [-0.69, 0.12]	1	342	3.64	0.057 (ns)
Pavlovian acquisition	Overall distance travelled	0.24 [-0.18, 0.65]	0.23 [-0.17, 0.63]	1	341.91	0.64	0.423 (ns)
Pavlovian acquisition	Maximum speed	0.16 [-0.26, 0.57]	0.15 [-0.25, 0.55]	1	341.93	0.43	0.511 (ns)
Pavlovian acquisition	Head direction relative to CS	0.35 [-0.07, 0.77]	0.34 [-0.07, 0.74]	1	342.01	2.53	0.113 (ns)
Avoidance learning	Mean distance to CS location	0.59 [0.14, 1.03]	0.57 [0.14, 0.99]	1	342	33.7	< .001 (***)
Avoidance learning	Maximum distance to CS location	0.51 [0.07, 0.94]	0.49 [0.07, 0.91]	1	342	25.41	< .001 (***)
Avoidance learning	Minimum distance to CS location	0.43 [0, 0.86]	0.42 [0, 0.83]	1	342	11.45	< .001 (***)
Avoidance learning	Overall distance travelled	0.5 [0.06, 0.93]	0.48 [0.06, 0.9]	1	342	21.94	< .001 (***)
Avoidance learning	Maximum speed	0.37 [-0.06, 0.79]	0.36 [-0.06, 0.76]	1	342	8.24	0.004 (**)
Avoidance learning	Head direction relative to CS	-0.25 [-0.66, 0.17]	-0.24 [-0.64, 0.16]	1	342	5.25	0.023 (*)
Avoidance learning	Initial reaction time to CS location	-0.31 [-0.74, 0.13]	-0.3 [-0.71, 0.13]	1	218.64	7.45	0.007 (**)
Transfer task	Mean distance to CS location	0.21 [-0.2, 0.62]	0.21 [-0.2, 0.6]	1	66.37	0.89	0.350 (ns)
Transfer task	Maximum distance to CS location	0.49 [0.05, 0.91]	0.47 [0.05, 0.88]	1	66.36	4.07	0.048 (*)
Transfer task	Minimum distance to CS location	0.13 [-0.28, 0.54]	0.13 [-0.27, 0.52]	1	66.29	0.31	0.580 (ns)
Transfer task	Overall distance travelled	-0.07 [-0.48, 0.34]	-0.06 [-0.46, 0.33]	1	66	0.07	0.798 (ns)
Transfer task	Maximum speed	-0.25 [-0.66, 0.17]	-0.24 [-0.64, 0.16]	1	65.91	1.24	0.270 (ns)
Transfer task	Head direction relative to CS	-0.04 [-0.44, 0.37]	-0.03 [-0.43, 0.36]	1	66.14	0.01	0.908 (ns)
Transfer task	Initial reaction time to CS location	0.26 [-0.17, 0.68]	0.25 [-0.16, 0.66]	1	61.06	4.15	0.046 (*)
Instructed extinction	Mean distance to CS location	0.14 [-0.27, 0.55]	0.13 [-0.26, 0.53]	1	342	0.29	0.591 (ns)
Instructed extinction	Maximum distance to CS location	0.38 [-0.04, 0.8]	0.37 [-0.04, 0.78]	1	342.01	1.73	0.189 (ns)
Instructed extinction	Minimum distance to CS location	0.14 [-0.28, 0.55]	0.13 [-0.27, 0.53]	1	342.01	0.29	0.590 (ns)
Instructed extinction	Overall distance travelled	0.11 [-0.3, 0.52]	0.1 [-0.29, 0.5]	1	342.01	0.03	0.854 (ns)
Instructed extinction	Maximum speed	-0.46 [-0.89, -0.03]	-0.45 [-0.86, -0.03]	1	342	4.56	0.033 (*)
Instructed extinction	Head direction relative to CS	-0.05 [-0.46, 0.36]	-0.05 [-0.44, 0.34]	1	342.01	0.07	0.790 (ns)
Instructed extinction	Initial reaction time to CS location	-0.21 [-0.62, 0.21]	-0.2 [-0.6, 0.2]	1	340.02	0.93	0.336 (ns)
Transfer task	Mean distance to CS location	0 [-0.41, 0.41]	0 [-0.4, 0.39]	1	65.44	0.03	0.855 (ns)
Transfer task	Maximum distance to CS location	0.15 [-0.27, 0.56]	0.14 [-0.26, 0.54]	1	65.87	0.59	0.447 (ns)
Transfer task	Minimum distance to CS location	-0.01 [-0.42, 0.4]	-0.01 [-0.4, 0.39]	1	65	0.05	0.824 (ns)
Transfer task	Overall distance travelled	0.23 [-0.19, 0.64]	0.22 [-0.18, 0.62]	1	65.12	0.11	0.741 (ns)
Transfer task	Maximum speed	0.43 [-0.01, 0.85]	0.41 [-0.01, 0.82]	1	65.07	2.05	0.157 (ns)
Transfer task	Head direction relative to CS	-0.15 [-0.56, 0.26]	-0.15 [-0.54, 0.25]	1	65.19	0.3	0.584 (ns)
Transfer task	Initial reaction time to CS location	-0.2 [-0.61, 0.22]	-0.19 [-0.59, 0.21]	1	59.84	0.54	0.465 (ns)

## Sheet: Table S2.2
Table 2.2. Effect sizes (Cohen's d and Hedge's g) with 95% confidence intervals for all dependent variables in all experimental phases in experiment 2
Phase	DV	Cohend's d	Hedge's g	df1	df2	F	p
Pavlovian acquisition	Mean distance to CS location	-0.15 [-0.55, 0.25]	-0.14 [-0.53, 0.25]	1	357	0.22	0.637 (ns)
Pavlovian acquisition	Maximum distance to CS location	-0.33 [-0.74, 0.08]	-0.32 [-0.71, 0.08]	1	357	0.24	0.628 (ns)
Pavlovian acquisition	Minimum distance to CS location	-0.15 [-0.55, 0.25]	-0.15 [-0.53, 0.25]	1	357	0.44	0.506 (ns)
Pavlovian acquisition	Overall distance travelled	0.15 [-0.25, 0.55]	0.15 [-0.24, 0.53]	1	357.01	0.98	0.323 (ns)
Pavlovian acquisition	Maximum speed	0.05 [-0.36, 0.45]	0.04 [-0.34, 0.43]	1	357.02	0.21	0.647 (ns)
Pavlovian acquisition	Head direction relative to CS	-0.02 [-0.42, 0.38]	-0.02 [-0.4, 0.37]	1	357	0.12	0.726 (ns)
Avoidance learning	Mean distance to CS location	0.77 [0.31, 1.22]	0.75 [0.3, 1.18]	1	357	37.39	< .001 (***)
Avoidance learning	Maximum distance to CS location	0.91 [0.42, 1.38]	0.88 [0.41, 1.33]	1	357	50.29	< .001 (***)
Avoidance learning	Minimum distance to CS location	0.21 [-0.2, 0.61]	0.2 [-0.19, 0.59]	1	356.98	1.21	0.273 (ns)
Avoidance learning	Overall distance travelled	0.71 [0.25, 1.15]	0.68 [0.24, 1.11]	1	357	28.68	< .001 (***)
Avoidance learning	Maximum speed	0.62 [0.18, 1.06]	0.6 [0.17, 1.02]	1	357	21.7	< .001 (***)
Avoidance learning	Head direction relative to CS	-0.33 [-0.74, 0.08]	-0.32 [-0.72, 0.08]	1	357	5.78	0.017 (*)
Avoidance learning	Initial reaction time to CS location	-0.39 [-0.82, 0.05]	-0.38 [-0.79, 0.05]	1	257.58	4.66	0.032 (*)
Transfer task	Mean distance to CS location	0.32 [-0.1, 0.72]	0.31 [-0.09, 0.7]	1	68.79	5.89	0.018 (*)
Transfer task	Maximum distance to CS location	0.35 [-0.07, 0.76]	0.34 [-0.06, 0.73]	1	68.47	6.33	0.014 (*)
Transfer task	Minimum distance to CS location	0.25 [-0.16, 0.66]	0.24 [-0.15, 0.63]	1	68.94	1.36	0.247 (ns)
Transfer task	Overall distance travelled	0.17 [-0.24, 0.57]	0.16 [-0.23, 0.55]	1	69.16	0.91	0.344 (ns)
Transfer task	Maximum speed	0.01 [-0.39, 0.41]	0.01 [-0.38, 0.4]	1	68.91	0	0.971 (ns)
Transfer task	Head direction relative to CS	0.44 [0.02, 0.85]	0.42 [0.01, 0.83]	1	68.89	4.37	0.040 (*)
Transfer task	Initial reaction time to CS location	-0.08 [-0.48, 0.32]	-0.08 [-0.47, 0.31]	1	86	0.12	0.729 (ns)
Instructed extinction	Mean distance to CS location	0.27 [-0.14, 0.68]	0.26 [-0.13, 0.66]	1	356.99	10.05	0.002 (**)
Instructed extinction	Maximum distance to CS location	0.27 [-0.14, 0.67]	0.26 [-0.14, 0.65]	1	356.98	3.7	0.055 (ns)
Instructed extinction	Minimum distance to CS location	0.27 [-0.14, 0.68]	0.26 [-0.13, 0.65]	1	357	13.48	< .001 (***)
Instructed extinction	Overall distance travelled	-0.24 [-0.64, 0.17]	-0.23 [-0.62, 0.16]	1	357	3.78	0.053 (ns)
Instructed extinction	Maximum speed	-0.18 [-0.58, 0.23]	-0.17 [-0.56, 0.22]	1	357	0.52	0.472 (ns)
Instructed extinction	Head direction relative to CS	0.06 [-0.34, 0.46]	0.06 [-0.33, 0.45]	1	357	0.09	0.769 (ns)
Instructed extinction	Initial reaction time to CS location	0.25 [-0.16, 0.65]	0.24 [-0.15, 0.63]	1	355.02	1.3	0.254 (ns)
Transfer task	Mean distance to CS location	0.29 [-0.12, 0.7]	0.28 [-0.12, 0.67]	1	69.15	4.38	0.040 (*)
Transfer task	Maximum distance to CS location	0.27 [-0.14, 0.67]	0.26 [-0.14, 0.65]	1	69.03	2.82	0.098 (ns)
Transfer task	Minimum distance to CS location	0.61 [0.17, 1.05]	0.59 [0.17, 1.01]	1	69.31	7.44	0.008 (**)
Transfer task	Overall distance travelled	0.01 [-0.39, 0.41]	0 [-0.38, 0.39]	1	69.03	0.17	0.682 (ns)
Transfer task	Maximum speed	-0.26 [-0.66, 0.15]	-0.25 [-0.64, 0.15]	1	68.91	1.5	0.225 (ns)
Transfer task	Head direction relative to CS	0.28 [-0.13, 0.68]	0.27 [-0.13, 0.66]	1	69.07	1	0.321 (ns)
Transfer task	Initial reaction time to CS location	0.05 [-0.36, 0.45]	0.04 [-0.35, 0.44]	1	64.44	0.01	0.905 (ns)

## Sheet: Table S2.3
Table 2.3. Effect sizes (Cohen's d and Hedge's g) with 95% confidence intervals for all dependent variables in all experimental phases in experiment 3
Phase	DV	Cohend's d	Hedge's g	df1	df2	F	p
Avoidance learning	Mean distance to CS location	0.34 [-0.02, 0.69]	0.33 [-0.02, 0.67]	1	477	6.91	0.009 (**)
Avoidance learning	Maximum distance to CS location	0.3 [-0.06, 0.65]	0.29 [-0.06, 0.63]	1	477	3.91	0.049 (*)
Avoidance learning	Minimum distance to CS location	0.09 [-0.26, 0.44]	0.09 [-0.25, 0.43]	1	477	0.01	0.922 (ns)
Avoidance learning	Overall distance travelled	0.25 [-0.1, 0.6]	0.25 [-0.1, 0.59]	1	477.01	2.27	0.133 (ns)
Avoidance learning	Maximum speed	0.29 [-0.07, 0.64]	0.28 [-0.07, 0.62]	1	477	3.94	0.048 (*)
Avoidance learning	Head direction relative to CS	0.05 [-0.3, 0.39]	0.04 [-0.29, 0.38]	1	477.01	0.74	0.389 (ns)
Avoidance learning	Initial reaction time to CS location	-0.22 [-0.57, 0.14]	-0.21 [-0.56, 0.13]	1	336.11	0.34	0.558 (ns)
Transfer task	Mean distance to CS location	0.21 [-0.14, 0.56]	0.2 [-0.14, 0.54]	1	93.31	1.28	0.261 (ns)
Transfer task	Maximum distance to CS location	-0.1 [-0.45, 0.25]	-0.1 [-0.43, 0.24]	1	124	0.4	0.526 (ns)
Transfer task	Minimum distance to CS location	0.25 [-0.1, 0.6]	0.24 [-0.1, 0.59]	1	93.22	1.28	0.261 (ns)
Transfer task	Overall distance travelled	-0.04 [-0.38, 0.31]	-0.03 [-0.37, 0.3]	1	93.04	0.01	0.941 (ns)
Transfer task	Maximum speed	-0.31 [-0.66, 0.05]	-0.3 [-0.65, 0.05]	1	93.11	2.92	0.091 (ns)
Transfer task	Head direction relative to CS	0.16 [-0.19, 0.51]	0.16 [-0.19, 0.5]	1	93.07	1.39	0.241 (ns)
Transfer task	Initial reaction time to CS location	0.22 [-0.13, 0.57]	0.21 [-0.13, 0.55]	1	118	2.29	0.133 (ns)
Instructed extinction	Mean distance to CS location	0.16 [-0.19, 0.51]	0.16 [-0.18, 0.5]	1	477	0.87	0.351 (ns)
Instructed extinction	Maximum distance to CS location	0.04 [-0.31, 0.38]	0.04 [-0.3, 0.38]	1	476.99	0.03	0.863 (ns)
Instructed extinction	Minimum distance to CS location	0.23 [-0.13, 0.58]	0.22 [-0.12, 0.56]	1	477	1.17	0.280 (ns)
Instructed extinction	Overall distance travelled	-0.39 [-0.74, -0.02]	-0.38 [-0.72, -0.02]	1	477	3.27	0.071 (ns)
Instructed extinction	Maximum speed	-0.3 [-0.65, 0.05]	-0.29 [-0.64, 0.05]	1	477	3.99	0.046 (*)
Instructed extinction	Head direction relative to CS	0.42 [0.06, 0.78]	0.41 [0.05, 0.76]	1	477	1.63	0.202 (ns)
Instructed extinction	Initial reaction time to CS location	-0.02 [-0.37, 0.32]	-0.02 [-0.36, 0.31]	1	475.93	0.01	0.929 (ns)
Transfer task	Mean distance to CS location	0.06 [-0.29, 0.4]	0.05 [-0.28, 0.39]	1	93.21	0.08	0.777 (ns)
Transfer task	Maximum distance to CS location	0.07 [-0.27, 0.42]	0.07 [-0.27, 0.41]	1	93.05	0.2	0.657 (ns)
Transfer task	Minimum distance to CS location	0.13 [-0.22, 0.47]	0.12 [-0.22, 0.46]	1	91.85	0.38	0.538 (ns)
Transfer task	Overall distance travelled	-0.29 [-0.64, 0.07]	-0.28 [-0.62, 0.07]	1	92.29	2.78	0.099 (ns)
Transfer task	Maximum speed	0 [-0.34, 0.35]	0 [-0.34, 0.34]	1	92.21	0	0.992 (ns)
Transfer task	Head direction relative to CS	0.3 [-0.06, 0.65]	0.29 [-0.06, 0.64]	1	93.03	2.68	0.105 (ns)
Transfer task	Initial reaction time to CS location	-0.13 [-0.48, 0.22]	-0.13 [-0.47, 0.21]	1	114	0.65	0.421 (ns)

## Sheet: Table S2.4
Table 2.4. Effect sizes (Cohen's d and Hedge's g) with 95% confidence intervals for all dependent variables in all experimental phases in experiment 4
Phase	DV	Cohend's d	Hedge's g	df1	df2	F	p
Pavlovian acquisition	Mean distance to CS location	0.05 [-0.31, 0.41]	0.05 [-0.3, 0.4]	1	447	0.01	0.913 (ns)
Pavlovian acquisition	Maximum distance to CS location	0.2 [-0.16, 0.56]	0.19 [-0.16, 0.54]	1	447	0.4	0.528 (ns)
Pavlovian acquisition	Minimum distance to CS location	-0.02 [-0.38, 0.34]	-0.02 [-0.37, 0.33]	1	447	0.02	0.902 (ns)
Pavlovian acquisition	Overall distance travelled	0.27 [-0.09, 0.64]	0.27 [-0.09, 0.62]	1	446.98	2.14	0.145 (ns)
Pavlovian acquisition	Maximum speed	0.19 [-0.17, 0.55]	0.19 [-0.17, 0.54]	1	447.01	1.11	0.292 (ns)
Pavlovian acquisition	Head direction relative to CS	-0.17 [-0.53, 0.19]	-0.17 [-0.52, 0.19]	1	447.07	1.08	0.299 (ns)
Avoidance learning	Mean distance to CS location	0.73 [0.32, 1.13]	0.71 [0.31, 1.1]	1	446.03	64.1	< .001 (***)
Avoidance learning	Maximum distance to CS location	0.72 [0.32, 1.12]	0.71 [0.31, 1.09]	1	446.03	65.55	< .001 (***)
Avoidance learning	Minimum distance to CS location	0.42 [0.04, 0.79]	0.4 [0.04, 0.76]	1	446.01	6.51	0.011 (*)
Avoidance learning	Overall distance travelled	0.69 [0.28, 1.08]	0.67 [0.28, 1.05]	1	446.02	54.5	< .001 (***)
Avoidance learning	Maximum speed	0.6 [0.21, 0.99]	0.59 [0.2, 0.96]	1	446.01	56.19	< .001 (***)
Avoidance learning	Head direction relative to CS	-0.43 [-0.8, -0.05]	-0.42 [-0.78, -0.05]	1	446.02	10.24	0.001 (**)
Avoidance learning	Initial reaction time to CS location	-0.51 [-0.94, -0.08]	-0.5 [-0.9, -0.08]	1	295.5	5.78	0.017 (*)
Transfer task	Mean distance to CS location	0.23 [-0.13, 0.59]	0.22 [-0.13, 0.58]	1	87.05	2.02	0.159 (ns)
Transfer task	Maximum distance to CS location	0.17 [-0.19, 0.53]	0.17 [-0.18, 0.52]	1	86.71	0.84	0.362 (ns)
Transfer task	Minimum distance to CS location	0.03 [-0.33, 0.38]	0.03 [-0.32, 0.37]	1	86.77	0.03	0.872 (ns)
Transfer task	Overall distance travelled	0.39 [0.01, 0.76]	0.38 [0.01, 0.74]	1	86.1	5.17	0.025 (*)
Transfer task	Maximum speed	0.43 [0.05, 0.8]	0.41 [0.05, 0.78]	1	86.21	2.74	0.102 (ns)
Transfer task	Head direction relative to CS	0.1 [-0.26, 0.46]	0.1 [-0.25, 0.44]	1	86.11	0.7	0.406 (ns)
Transfer task	Initial reaction time to CS location	0.06 [-0.3, 0.42]	0.06 [-0.29, 0.41]	1	113	0.06	0.802 (ns)
Instructed extinction	Mean distance to CS location	0.29 [-0.07, 0.66]	0.29 [-0.07, 0.64]	1	438.83	2.9	0.089 (ns)
Instructed extinction	Maximum distance to CS location	0.02 [-0.34, 0.37]	0.02 [-0.33, 0.36]	1	439.2	0	0.994 (ns)
Instructed extinction	Minimum distance to CS location	0.56 [0.17, 0.94]	0.54 [0.16, 0.91]	1	438.57	8.19	0.004 (**)
Instructed extinction	Overall distance travelled	-0.42 [-0.79, -0.04]	-0.41 [-0.77, -0.04]	1	438.48	5.35	0.021 (*)
Instructed extinction	Maximum speed	-0.29 [-0.65, 0.08]	-0.28 [-0.63, 0.08]	1	438.78	5.25	0.022 (*)
Instructed extinction	Head direction relative to CS	0.19 [-0.18, 0.54]	0.18 [-0.17, 0.53]	1	439.04	0.59	0.442 (ns)
Instructed extinction	Initial reaction time to CS location	0.18 [-0.18, 0.54]	0.18 [-0.18, 0.53]	1	438.94	1.44	0.231 (ns)
Transfer task	Mean distance to CS location	-0.36 [-0.73, 0.01]	-0.35 [-0.71, 0.01]	1	87.39	3.8	0.054 (ns)
Transfer task	Maximum distance to CS location	-0.16 [-0.52, 0.2]	-0.15 [-0.5, 0.2]	1	87.44	0.81	0.371 (ns)
Transfer task	Minimum distance to CS location	-0.36 [-0.73, 0.01]	-0.35 [-0.71, 0.01]	1	87.39	4.38	0.039 (*)
Transfer task	Overall distance travelled	-0.15 [-0.51, 0.21]	-0.15 [-0.5, 0.21]	1	87.14	0.53	0.469 (ns)
Transfer task	Maximum speed	-0.2 [-0.56, 0.17]	-0.19 [-0.54, 0.16]	1	87.28	0.67	0.414 (ns)
Transfer task	Head direction relative to CS	-0.16 [-0.51, 0.21]	-0.15 [-0.5, 0.2]	1	87.18	1.16	0.284 (ns)
Transfer task	Initial reaction time to CS location	0.3 [-0.07, 0.66]	0.29 [-0.07, 0.64]	1	109	4.41	0.038 (*)
Reinstatement	Mean distance to CS location	0.43 [0.05, 0.8]	0.42 [0.05, 0.78]	1	446.01	21.24	< .001 (***)
Reinstatement	Maximum distance to CS location	0.48 [0.1, 0.85]	0.47 [0.09, 0.83]	1	446.01	26.91	< .001 (***)
Reinstatement	Minimum distance to CS location	-0.03 [-0.39, 0.33]	-0.03 [-0.38, 0.32]	1	446.02	0.3	0.582 (ns)
Reinstatement	Overall distance travelled	0.42 [0.05, 0.79]	0.41 [0.05, 0.77]	1	446.01	19.76	< .001 (***)
Reinstatement	Maximum speed	0.34 [-0.04, 0.7]	0.33 [-0.03, 0.68]	1	446.01	13.6	< .001 (***)
Reinstatement	Head direction relative to CS	-0.26 [-0.62, 0.11]	-0.25 [-0.6, 0.11]	1	446.01	8.26	0.004 (**)
Reinstatement	Initial reaction time to CS location	-0.22 [-0.59, 0.16]	-0.21 [-0.57, 0.16]	1	327.17	5.52	0.019 (*)

## Sheet: Table S2.5
Table 2.5. Effect sizes (Cohen's d and Hedge's g) with 95% confidence intervals for all dependent variables in all experimental phases in experiment 5
Phase	DV	Cohend's d	Hedge's g	df1	df2	F	p
Avoidance learning	Mean distance to CS location	0.83 [0.42, 1.24]	0.81 [0.41, 1.21]	1	462	40.35	< .001 (***)
Avoidance learning	Maximum distance to CS location	0.85 [0.43, 1.26]	0.83 [0.42, 1.22]	1	461.99	47.09	< .001 (***)
Avoidance learning	Minimum distance to CS location	0.22 [-0.14, 0.57]	0.21 [-0.14, 0.56]	1	462	0	0.944 (ns)
Avoidance learning	Overall distance travelled	0.71 [0.31, 1.1]	0.69 [0.3, 1.08]	1	462	25.55	< .001 (***)
Avoidance learning	Maximum speed	0.89 [0.46, 1.3]	0.86 [0.45, 1.26]	1	462	34.26	< .001 (***)
Avoidance learning	Head direction relative to CS	-0.45 [-0.81, -0.07]	-0.44 [-0.79, -0.07]	1	462.01	7.66	0.006 (**)
Avoidance learning	Initial reaction time to CS location	-0.52 [-0.9, -0.14]	-0.51 [-0.88, -0.13]	1	248.46	3.21	0.074 (ns)
Transfer task	Mean distance to CS location	0.37 [0, 0.73]	0.36 [0, 0.71]	1	89.66	6.97	0.010 (**)
Transfer task	Maximum distance to CS location	0.13 [-0.22, 0.49]	0.13 [-0.22, 0.47]	1	89.71	2.25	0.137 (ns)
Transfer task	Minimum distance to CS location	0.42 [0.05, 0.78]	0.41 [0.05, 0.76]	1	90.18	1.78	0.185 (ns)
Transfer task	Overall distance travelled	-0.05 [-0.4, 0.3]	-0.05 [-0.39, 0.29]	1	89.24	0.01	0.918 (ns)
Transfer task	Maximum speed	-0.15 [-0.5, 0.21]	-0.14 [-0.49, 0.2]	1	89.24	1.78	0.186 (ns)
Transfer task	Head direction relative to CS	0.54 [0.16, 0.91]	0.53 [0.16, 0.89]	1	89.15	7.12	0.009 (**)
Transfer task	Initial reaction time to CS location	0.07 [-0.28, 0.42]	0.07 [-0.28, 0.41]	1	114	0.63	0.427 (ns)
Instructed extinction	Mean distance to CS location	0.33 [-0.04, 0.69]	0.32 [-0.03, 0.67]	1	460.02	7.55	0.006 (**)
Instructed extinction	Maximum distance to CS location	0.18 [-0.17, 0.54]	0.18 [-0.17, 0.52]	1	460.04	1.28	0.258 (ns)
Instructed extinction	Minimum distance to CS location	0.47 [0.1, 0.84]	0.46 [0.1, 0.82]	1	460.02	17.38	< .001 (***)
Instructed extinction	Overall distance travelled	-0.3 [-0.65, 0.07]	-0.29 [-0.64, 0.06]	1	460.03	4.69	0.031 (*)
Instructed extinction	Maximum speed	-0.09 [-0.44, 0.26]	-0.09 [-0.43, 0.26]	1	460.01	0.34	0.560 (ns)
Instructed extinction	Head direction relative to CS	0.03 [-0.33, 0.38]	0.02 [-0.32, 0.37]	1	460.01	0.24	0.624 (ns)
Instructed extinction	Initial reaction time to CS location	0.07 [-0.29, 0.42]	0.07 [-0.28, 0.41]	1	458.09	0.3	0.583 (ns)
Extinction recall	Mean distance to CS location	0.35 [-0.02, 0.71]	0.34 [-0.02, 0.69]	1	90.06	3.18	0.078 (ns)
Extinction recall	Maximum distance to CS location	0.34 [-0.03, 0.7]	0.33 [-0.02, 0.68]	1	90.14	4.61	0.034 (*)
Extinction recall	Minimum distance to CS location	0.08 [-0.27, 0.43]	0.08 [-0.26, 0.42]	1	90.12	0.68	0.411 (ns)
Extinction recall	Overall distance travelled	0.24 [-0.12, 0.59]	0.23 [-0.12, 0.58]	1	90.1	2.92	0.091 (ns)
Extinction recall	Maximum speed	0.2 [-0.16, 0.56]	0.2 [-0.15, 0.54]	1	90.16	0.7	0.406 (ns)
Extinction recall	Head direction relative to CS	-0.01 [-0.36, 0.34]	-0.01 [-0.36, 0.33]	1	90.18	0.91	0.343 (ns)
Extinction recall	Initial reaction time to CS location	-0.37 [-0.77, 0.03]	-0.36 [-0.74, 0.03]	1	65.83	2.64	0.109 (ns)
Transfer task	Mean distance to CS location	0.51 [0.13, 0.88]	0.49 [0.13, 0.86]	1	87.16	2.71	0.103 (ns)
Transfer task	Maximum distance to CS location	0.39 [0.02, 0.75]	0.38 [0.02, 0.73]	1	88.61	1.52	0.221 (ns)
Transfer task	Minimum distance to CS location	0.34 [-0.03, 0.7]	0.33 [-0.03, 0.68]	1	86.29	1.8	0.184 (ns)
Transfer task	Overall distance travelled	0.09 [-0.27, 0.44]	0.09 [-0.26, 0.43]	1	86.93	0.06	0.804 (ns)
Transfer task	Maximum speed	0.05 [-0.31, 0.4]	0.05 [-0.3, 0.39]	1	88.11	0.04	0.851 (ns)
Transfer task	Head direction relative to CS	0.27 [-0.09, 0.63]	0.26 [-0.09, 0.61]	1	87.16	0.44	0.510 (ns)
Transfer task	Initial reaction time to CS location	-0.09 [-0.45, 0.27]	-0.09 [-0.43, 0.26]	1	107	0.05	0.825 (ns)
Reinstatement	Mean distance to CS location	0.25 [-0.11, 0.6]	0.24 [-0.11, 0.59]	1	150.85	5.66	0.019 (*)
Reinstatement	Maximum distance to CS location	0.19 [-0.17, 0.54]	0.18 [-0.16, 0.53]	1	150.8	3.58	0.060 (ns)
Reinstatement	Minimum distance to CS location	-0.19 [-0.55, 0.16]	-0.19 [-0.53, 0.16]	1	150.84	0.13	0.715 (ns)
Reinstatement	Overall distance travelled	-0.14 [-0.5, 0.21]	-0.14 [-0.48, 0.21]	1	151.05	0	0.979 (ns)
Reinstatement	Maximum speed	0.11 [-0.25, 0.46]	0.1 [-0.24, 0.45]	1	150.86	2.66	0.105 (ns)
Reinstatement	Head direction relative to CS	0.06 [-0.3, 0.41]	0.06 [-0.29, 0.4]	1	151.12	0	0.985 (ns)
Reinstatement	Initial reaction time to CS location	-0.02 [-0.38, 0.35]	-0.02 [-0.37, 0.34]	1	120.31	0.03	0.860 (ns)

[truncated: 6 more sheets: Table S3.1, Table S3.2, Table S3.3, Table S3.4, Table S3.5, Table S3.6]
